# Supplementary material for: A proteogenomic update to Yersinia: enhancing genome annotation
Source: BMC Genomics. 2010 Aug 5;11:460. doi: 10.1186/1471-2164-11-460 (PMC3091656; doi:10.1186/1471-2164-11-460)
Supplement: Additional file 2 — Supplementart Table S1, Signal Peptide Proteins. This file contains information for all the proteins reported here as containing a signal peptide as observed by proteomics. [file 1471-2164-11-460-S2.XLSX]

## Sheet: non redundant
Protein	prefix (sequence before protemics)	prefix	First observed amino acids
gi|22125486|ref|NP_668909.1| 3-oxoacyl-(acyl carrier protein) synthase I [Yersin	16	MKRAVITGLGIVSSIG	NN
gi|161484745|ref|NP_670948.2| thiamine transporter substrate binding subunit [Ye	19	MFKHIISCLLLISATSALA	AE
gi|22124063|ref|NP_667486.1| hypothetical protein y0143 [Yersinia pestis KIM]	19	MFKRLFMVALLAIAPLVHA	VD
gi|22124865|ref|NP_668288.1| hypothetical protein y0958 [Yersinia pestis KIM]	19	MRNYIMTSLLLSSTFTAIA	HS
gi|22127683|ref|NP_671106.1| periplasmic protein disulfide isomerase I [Yersinia	19	MKNVWLALVGIVMAFSVTA	AQ
gi|22124311|ref|NP_667734.1| phospholipase A [Yersinia pestis KIM]	20	MARFWQILIALLLVPTLAQA	EE
gi|22124510|ref|NP_667933.1| hypothetical protein y0596 [Yersinia pestis KIM]	20	MRYLLSLSVFLIVSLNPAFA	EW
gi|22125352|ref|NP_668775.1| hypothetical protein y1455 [Yersinia pestis KIM]	20	MKKLTLAATLIMLCGTPVLA	QS
gi|22125612|ref|NP_669035.1| hypothetical protein y1718 [Yersinia pestis KIM]	20	MKLLNTLVCIIGLTSFSSSA	KL
gi|22126288|ref|NP_669711.1| pesticin/yersiniabactin outer membrane receptor [Ye	20	MKMTRLYPLALGGLLLPAIA	NA
gi|22126787|ref|NP_670210.1| hypothetical protein y2910 [Yersinia pestis KIM]	20	MFLRLFATLILSAMSFGLAA	ET
gi|22127218|ref|NP_670641.1| hypothetical protein y3342 [Yersinia pestis KIM]	20	MIIMRLLLLIFLLCTWAVSA	KT
gi|22127555|ref|NP_670978.1| peptidyl-prolyl cis-trans isomerase SurA [Yersinia	20	MKNWRTLILGLVICANTAFA	AP
gi|22124050|ref|NP_667473.1| hypothetical protein y0130 [Yersinia pestis KIM]	21	MKFHLPFIVGGLLAMSSSAFA	MS
gi|22124245|ref|NP_667668.1| solute-binding periplasmic protein of ABC transport	21	MYRRLLLAAAVTAAMCSAVQA	AP
gi|22126675|ref|NP_670098.1| outer-membrane lipoprotein carrier protein [Yersini	21	MKRLLVACCFLSGLISASALA	DA
gi|22126857|ref|NP_670280.1| hypothetical protein y2980 [Yersinia pestis KIM]	21	MNKHLVACAASLLLVAGSASA	VS
gi|22126860|ref|NP_670283.1| outer membrane protein C2 [Yersinia pestis KIM]	21	MKRNILAILIPTLLVATTSHA	AE
gi|22126931|ref|NP_670354.1| translocation protein TolB [Yersinia pestis KIM]	21	MKQAFRVALGFLVLWASVLHA	EV
gi|22127151|ref|NP_670574.1| thiol:disulfide interchange protein DsbC [Yersinia	21	MKKSLLLLPMLMAALSGVANA	DD
gi|31795428|ref|NP_857881.1| F1 capsule antigen [Yersinia pestis KIM]	21	MKKISSVIAIALFGTIATANA	AD
gi|161484754|ref|NP_670813.2| outer membrane channel protein [Yersinia pestis KI	22	MKKLLPLLIGLSLAGFSTMSQA	EN
gi|22125092|ref|NP_668515.1| glutamate and aspartate transporter subunit [Yersin	22	MQMRKLALVLLLAGMTSSVAQA	ED
gi|22125885|ref|NP_669308.1| transport periplasmic protein [Yersinia pestis KIM]	22	MHYFRYALCAVVVGSVLGAANA	AE
gi|22126252|ref|NP_669675.1| periplasmic protein [Yersinia pestis KIM]	22	MKKTIIASSIIASIFAAPAALA	FK
gi|22124148|ref|NP_667571.1| hypothetical protein y0228 [Yersinia pestis KIM]	23	MHMSKFRLVLLASSIAFSTSSWA	QA
gi|22124625|ref|NP_668048.1| hypothetical protein y0711 [Yersinia pestis KIM]	23	MLNSGAKNLLLTILLGTSPFIYA	AE
gi|22125774|ref|NP_669197.1| solute-binding periplasmic protein of oligogalactur	23	MKKAILHTLIASTLALLSHQAFA	AQ
gi|22126024|ref|NP_669447.1| hypothetical protein y2136 [Yersinia pestis KIM]	23	MKLKYTIIASALLSLTAFSAAHA	AK
gi|22127114|ref|NP_670537.1| hypothetical protein y3238 [Yersinia pestis KIM]	23	MKFFKPALLTVCLSLSLMVGANA	AE
gi|22127261|ref|NP_670684.1| aerobactin OM receptor [Yersinia pestis KIM]	23	MKHKHLWVLNPCLLVMLTPAAWA	ED
gi|22127705|ref|NP_671128.1| pectate lyase [Yersinia pestis KIM]	23	MKKRALLLSMSVLAMLYIPAGQA	AE
gi|161484925|ref|NP_667376.2| maltoporin [Yersinia pestis KIM]	24	MITLRKLPIALAVAAGVLSTQAMA	VD
gi|22124084|ref|NP_667507.1| hypothetical protein y0164 [Yersinia pestis KIM]	24	MKLRTWLLIPIICSPFFWGSTAIA	KN
gi|22126242|ref|NP_669665.1| hypothetical protein y2358 [Yersinia pestis KIM]	24	MAKLLIFIKSLIVGMMIVSTMGCA	EK
gi|22126843|ref|NP_670266.1| outer membrane porin protein C [Yersinia pestis KIM	24	MITMKLRVLSFIIPALLVAGSASA	AE
gi|22127041|ref|NP_670464.1| protease III precursor [Yersinia pestis KIM]	24	MHKQLARIVGIVFFLGLLAPSSWA	AI
gi|22127708|ref|NP_671131.1| hypothetical protein y3837 [Yersinia pestis KIM]	24	MQGTKIRLMVGGLLLAAASNNVQA	EA
gi|22127738|ref|NP_671161.1| sugar-binding transport protein [Yersinia pestis KI	24	MRLKPIMTALIAGAMIASSPALQA	KE
gi|22125832|ref|NP_669255.1| hypothetical protein y1940 [Yersinia pestis KIM]	25	MKRALTLIGMLFATCLAGSLTAANA	NE
gi|22125935|ref|NP_669358.1| outer membrane protein W [Yersinia pestis KIM]	25	MEWIMKKITLALLAVASLVPTAASA	HE
gi|22127779|ref|NP_671202.1| hypothetical protein y3909 [Yersinia pestis KIM]	25	MFHMKLLKNMAVALVISGLSFAAIA	AK
gi|22127999|ref|NP_671422.1| phosphate transporter subunit [Yersinia pestis KIM]	25	MKLMRTTVASIVAATLSMTAVSAFA	AA
gi|22125423|ref|NP_668846.1| iron(III)-binding periplasmic protein [Yersinia pes	26	MKIPIPSIGHVALLASAILFASSANA	AS
gi|22125577|ref|NP_669000.1| outer membrane protein X [Yersinia pestis KIM]	26	MVMKKIACLSAVAACVLAVTAGSAFA	GQ
gi|22126530|ref|NP_669953.1| ABC transporter binding protein [Yersinia pestis KI	26	MMEFLMKKIAYPILALSLLTALPVFA	AD
gi|22126929|ref|NP_670352.1| hypothetical protein y3053 [Yersinia pestis KIM]	26	MNSNFRRHLVGLSLLVGVAVPWAATA	QA
gi|22127619|ref|NP_671042.1| periplasmic protein [Yersinia pestis KIM]	26	MKSTQFSRSVMAVVLGSALISGSVLA	ED
gi|22124720|ref|NP_668143.1| serine endoprotease [Yersinia pestis KIM]	27	MKKTTLVLSALALSIGFAMGPVSSVVA	AE
gi|22125472|ref|NP_668895.1| long-chain fatty acid outer membrane transporter [Y	27	MVMNQKNLFTRSALAAAIALISSNVSA	AG
gi|22127378|ref|NP_670801.1| repressor protein for FtsI [Yersinia pestis KIM]	27	MSLSRRQFIQAAGLALGAGSLPLRAQA	SS
gi|161484868|ref|NP_668113.2| multicopper oxidase [Yersinia pestis KIM]	28	MHRRDFLKLTAALGAATSLPLWSRAALA	AD
gi|22126135|ref|NP_669558.1| high-affinity zinc transporter periplasmic componen	28	MLHKNKWLKQAMLASALLLANPFNLASA	AV
gi|22125328|ref|NP_668751.1| hypothetical protein y1430 [Yersinia pestis KIM]	29	MRPEVKYMLMKIKVFMFAMAALTTLPAFA	QL
gi|22125571|ref|NP_668994.1| hypothetical protein y1676 [Yersinia pestis KIM]	29	MKKNCLKHYRAGQLLVLAIGLAFSVPSVA	LT
gi|22126343|ref|NP_669766.1| cystine transporter subunit [Yersinia pestis KIM]	29	MSFSIVRRRIVLGMVAVALATGLNVKSYA	AG
gi|22127993|ref|NP_671416.1| solute-binding periplasmic protein precursor for AB	29	MKQDLSIKKSAIALTLLAGLATLSGTAYA	DK
gi|22123979|ref|NP_667402.1| sulfate transporter subunit [Yersinia pestis KIM]	30	MITIIFLRSGSMRKWGVGLSLLVLASGAMA	KD
gi|22124626|ref|NP_668049.1| solute-binding periplasmic protein of ABC transport	30	MKTQMIMSKVKIKSLLLLTYLAMGIPSLHA	AE
gi|22126055|ref|NP_669478.1| hypothetical protein y2167 [Yersinia pestis KIM]	30	MKKDRKEMNQIKTLAALTVALAVCMPTANA	GN
gi|22126705|ref|NP_670128.1| chorismate mutase [Yersinia pestis KIM]	30	MQPTHTLTRLTVIGKLIIASSFFLSLAVQA	QQ
gi|22126759|ref|NP_670182.1| pH 6 antigen precursor (antigen 4) (adhesin) [Yersi	31	METVLMKMKCFAKNALAVTTLMIAACGMANA	ST
gi|22124072|ref|NP_667495.1| hypothetical protein y0152 [Yersinia pestis KIM]	32	MKRLKPLMKSKNKISHLLLACSLLAASLSAFA	LT
gi|22125363|ref|NP_668786.1| thiosulfate transporter subunit [Yersinia pestis KI	32	MKQNSVKKNARNGLTHIALFSALILSGVTASA	TE
gi|22126334|ref|NP_669757.1| hypothetical protein y2451 [Yersinia pestis KIM]	32	MISSGSYYMSIWFFRRTALHAALLSLPVFAIS	AQ
gi|22126854|ref|NP_670277.1| ecotin precursor [Yersinia pestis KIM]	33	MKSSFRDVLLIKLREKKMKKCSIILASVLLATS	IN
gi|22127821|ref|NP_671244.1| peptidyl-prolyl cis-trans isomerase A (rotamase A)	34	MSASHRKEPLMFKRTLVTFIALCSLSAVAPAALA	AG
gi|22127117|ref|NP_670540.1| periplasmic binding protein [Yersinia pestis KIM]	35	MLYLHPRLIMKINKITALVLTALAVTQFAGFAAHA	AT
gi|22127253|ref|NP_670676.1| hypothetical protein y3377 [Yersinia pestis KIM]	35	MTNKIMPKVNREGRRSFLQKSIAVVATGVVTHAFS	AP
gi|22124165|ref|NP_667588.1| alkanesulfonate transporter substrate-binding subun	36	MSLSFFFRRGFNVHRWLNIGAMAAIITLAFTNTVIA	QD
gi|22125003|ref|NP_668426.1| multifunctional acyl-CoA thioesterase I and proteas	37	MLTLTDVLIKMMNFKNVFRWHLPFLLLLGLFSLRAAA	TD
gi|22125223|ref|NP_668646.1| attachment invasion locus protein [Yersinia pestis	38	MVTVLGIVITIWMVFMNKTLLVSSLIACLSIASVNVYA	EG
gi|22126637|ref|NP_670060.1| outer membrane porin [Yersinia pestis KIM]	38	MAAVAGVRITPMRVIIMMKRNILAVVIPALLAAGAANA	AE
gi|22126752|ref|NP_670175.1| solute-binding periplasmic protein of iron/sideroph	38	MGTGKGFGVKCVSLKMAKGLTISLLFGWALMAGSSALA	AT
gi|22127847|ref|NP_671270.1| FKBP-type peptidyl-prolyl cis-trans isomerase [Yers	38	MLGVRVLKPMEKWMKSLFKVTLLATAMTLTLNTSTVFA	AD
gi|22127833|ref|NP_671256.1| taurine transporter substrate binding subunit [Yers	41	MAITFSSATLAASRRSFLQLRTILLASLLPASLLLATSAQA	VD
gi|22127187|ref|NP_670610.1| hypothetical protein y3311 [Yersinia pestis KIM]	43	MANPQEERVMKIRTSMIALSLAALLSGCQSLNTEGLMQSGAQA	FQ
gi|22126018|ref|NP_669441.1| alkaline phosphatase [Yersinia pestis KIM]	44	MTVLQQGIISMNRVPTLSGIALSSGIALSTLLLSSALLTPNAIA	AA
gi|22124569|ref|NP_667992.1| hypothetical protein y0655 [Yersinia pestis KIM]	45	MKNLPTFRGKCPTSLSTRISLQGHNMIKNSLLIISLIFTPLLVSA	HN
gi|22124951|ref|NP_668374.1| glycoprotein/polysaccharide metabolism [Yersinia pe	45	MKPWQPKALWQIVGGAALAVSLTGCAHQSAEAPVAAPISTATVAA	SV
gi|22127083|ref|NP_670506.1| putative carbonic anhydrase [Yersinia pestis KIM]	46	MSKITDCCSEENHPNSRRSVLKAALGMTAAGVIGGIGLGLPQISYA	AA
gi|22124318|ref|NP_667741.1| glycerophosphodiester phosphodiesterase [Yersinia p	49	MMQTHVKTLLASLILAASMAAPAYAAKPASADKSASAIDKVVIAHRGAS	GY
