# Supplementary material for: A proteogenomic update to Yersinia: enhancing genome annotation
Source: BMC Genomics. 2010 Aug 5;11:460. doi: 10.1186/1471-2164-11-460 (PMC3091656; doi:10.1186/1471-2164-11-460)
Supplement: Additional file 3 — Supplemental Table S2, All Protein Changes. This file contains a list of all gene models altered, and what was altered. [file 1471-2164-11-460-S3.XLSX]

## Sheet: Sheet1
Locus	Protein Name	Genome	Action
YP_5000	hypothetical protein	Yersinia pestis biovar Microtus	add novel gene
y5000	major outer membrane lipoprotein	Yersinia pestis KIM	add novel gene
y5001	hypothetical protein	Yersinia pestis KIM	add novel gene
y5002	cold shock protein	Yersinia pestis KIM	add novel gene
y5003	cold shock protein	Yersinia pestis KIM	add novel gene
YPN_5000	cold shock protein	Yersinia pestis Nepal516	add novel gene
YPDSF_5000	major outer membrane lipoprotein	Yersinia pestis Pestoides F	add novel gene
YpsIP31758_5001	cold shock protein	Yersinia pseudotuberculosis IP 31758	add novel gene
YpsIP31758_5000	cold shock protein	Yersinia pseudotuberculosis IP 31758	add novel gene
y2402	yersinia bactin thioesterase	Yersinia pestis KIM	extend start
y0291	hypothetical protein	Yersinia pestis KIM	extend start
y2368	periplasmic protein	Yersinia pestis KIM	extend start
y1904	protien chain initiation factor IF-3	Yersinia pestis KIM	extend start
y3273	peptide chain release factor 2	Yersinia pestis KIM	extend start
YP_001007388	hypothetical protein YE3212	Yersinia enterocolitica subsp. enterocolitica 8081	extend start
YP_001005644	hypothetical protein YE1325	Yersinia enterocolitica subsp. enterocolitica 8081	extend start
YP_001006690	haemin storage system, HmsF protein	Yersinia enterocolitica subsp. enterocolitica 8081	extend start
YP_001006409	cysteine desulfurase activator complex subunit SufD	Yersinia enterocolitica subsp. enterocolitica 8081	extend start
YP_001004754	hypothetical protein YE0379	Yersinia enterocolitica subsp. enterocolitica 8081	extend start
YP_001005519	thiosulfate transporter subunit	Yersinia enterocolitica subsp. enterocolitica 8081	extend start
YP_001007202	hypothetical protein YE3013	Yersinia enterocolitica subsp. enterocolitica 8081	extend start
YP_001005523	cysteine synthase B	Yersinia enterocolitica subsp. enterocolitica 8081	extend start
YP_001008131	Hsp33-like chaperonin	Yersinia enterocolitica subsp. enterocolitica 8081	extend start
YP_001606602	hypothetical protein	Yersinia pestis Angola	extend start
YP_001608102	aminotransferase	Yersinia pestis Angola	extend start
YP_001604992	hypothetical protein	Yersinia pestis Angola	extend start
YP_001608478	F0F1 ATP synthase subunit A	Yersinia pestis Angola	extend start
YP_001605110	chain length determinant family protein	Yersinia pestis Angola	extend start
YP_001605235	hypothetical protein	Yersinia pestis Angola	extend start
YP_652270	phosphoribosylformylglycinamidine synthase	Yersinia pestis Antiqua	extend start
YP_654071	F0F1 ATP synthase subunit epsilon	Yersinia pestis Antiqua	extend start
NP_992989	PTS system, mannose-specific IIAB component	Yersinia pestis biovar Microtus str. 91001	extend start
NP_993266	hypothetical protein	Yersinia pestis biovar Microtus str. 91001	extend start
NP_994009	phosphoribosylaminoimidazole synthetase	Yersinia pestis biovar Microtus str. 91001	extend start
NP_994404	ribosomal protein L7/L12	Yersinia pestis biovar Microtus str. 91001	extend start
NP_995114	hypothetical protein	Yersinia pestis biovar Microtus str. 91001	extend start
NP_994764	hypothetical protein	Yersinia pestis biovar Microtus str. 91001	extend start
YP_002345377	putative tellurite resistance protein	Yersinia pestis CO92	extend start
YP_002346001	hypothetical protein	Yersinia pestis CO92	extend start
YP_002346580	putative racemase	Yersinia pestis CO92	extend start
YP_002347366	cysteine desulfurase activator complex subunit SufD	Yersinia pestis CO92	extend start
YP_647148	phosphoribosylformylglycinamidine synthase	Yersinia pestis Nepal516	extend start
YP_649904	F0F1 ATP synthase subunit epsilon	Yersinia pestis Nepal516	extend start
YP_001163612	phosphoribosylformylglycinamidine synthase	Yersinia pestis Pestoides F	extend start
YP_001164275	bifunctional aconitate hydratase 2/2-methylisocitrate dehydratase	Yersinia pestis Pestoides F	extend start
YP_001165005	methylenetetrahydrofolate reductase	Yersinia pestis Pestoides F	extend start
YP_001165229	F0F1 ATP synthase subunit epsilon	Yersinia pestis Pestoides F	extend start
YP_001402752	hypothetical protein	Yersinia pseudotuberculosis IP 31758	extend start
YP_001401528	hypothetical protein	Yersinia pseudotuberculosis IP 31758	extend start
YP_071728	hypothetical protein	Yersinia pseudotuberculosis IP 32953	extend start
YP_070105	putative racemase	Yersinia pseudotuberculosis IP 32953	extend start
YP_069438	aminoacyl-histidine dipeptidase	Yersinia pseudotuberculosis IP 32953	extend start
YP_072441	F0F1 ATP synthase subunit epsilon	Yersinia pseudotuberculosis IP 32953	extend start
YP_001873415	ribonuclease III	Yersinia pseudotuberculosis PB1/+	extend start
YP_001872604	YCII-related	Yersinia pseudotuberculosis PB1/+	extend start
YP_001719940	ribonuclease III	Yersinia pseudotuberculosis YPIII	extend start
YP_001720797	YCII-related	Yersinia pseudotuberculosis YPIII	extend start
YpAngola_A1004	hypothetical protein	Yersinia pestis Angola	remove dubious gene
YPA_0519	hypothetical protein	Yersinia pestis Antiqua	remove dubious gene
YPA_1397	hypothetical protein	Yersinia pestis Antiqua	remove dubious gene
ZP_02239863	hypothetical protein	Yersinia pestis biovar Antiqua str. B42003004	remove dubious gene
EDR49482	hypothetical protein	Yersinia pestis biovar Antiqua str. B42003004	remove dubious gene
ZP_02240147	hypothetical protein	Yersinia pestis biovar Antiqua str. B42003004	remove dubious gene
ZP_02240202	hypothetical protein	Yersinia pestis biovar Antiqua str. B42003004	remove dubious gene
EDR49134	hypothetical protein	Yersinia pestis biovar Antiqua str. B42003004	remove dubious gene
EDR49223	hypothetical protein	Yersinia pestis biovar Antiqua str. B42003004	remove dubious gene
EDR45131	hypothetical protein	Yersinia pestis biovar Antiqua str. E1979001	remove dubious gene
ZP_02229346	hypothetical protein	Yersinia pestis biovar Antiqua str. E1979001	remove dubious gene
ZP_02230956	hypothetical protein	Yersinia pestis biovar Antiqua str. E1979001	remove dubious gene
ZP_02232234	hypothetical protein	Yersinia pestis biovar Antiqua str. E1979001	remove dubious gene
EDR42021	hypothetical protein	Yersinia pestis biovar Antiqua str. E1979001	remove dubious gene
EDR43266	hypothetical protein	Yersinia pestis biovar Antiqua str. E1979001	remove dubious gene
EDR63388	hypothetical protein	Yersinia pestis biovar Antiqua str. UG05-0454	remove dubious gene
ZP_02305000	hypothetical protein	Yersinia pestis biovar Antiqua str. UG05-0454	remove dubious gene
EDR67259	hypothetical protein	Yersinia pestis biovar Mediaevalis str. K1973002	remove dubious gene
ZP_02315096	hypothetical protein	Yersinia pestis biovar Mediaevalis str. K1973002	remove dubious gene
ZP_02317354	hypothetical protein	Yersinia pestis biovar Mediaevalis str. K1973002	remove dubious gene
EDR65408	hypothetical protein	Yersinia pestis biovar Mediaevalis str. K1973002	remove dubious gene
YP_1119	hypothetical protein	Yersinia pestis biovar Microtus str. 91001	remove dubious gene
YP_2264	hypothetical protein	Yersinia pestis biovar Microtus str. 91001	remove dubious gene
ZP_02221269	hypothetical protein	Yersinia pestis biovar Orientalis str. F1991016	remove dubious gene
EDR39697	hypothetical protein	Yersinia pestis biovar Orientalis str. F1991016	remove dubious gene
ZP_02223393	hypothetical protein	Yersinia pestis biovar Orientalis str. F1991016	remove dubious gene
EDR37732	hypothetical protein	Yersinia pestis biovar Orientalis str. F1991016	remove dubious gene
EDR39566	hypothetical protein	Yersinia pestis biovar Orientalis str. F1991016	remove dubious gene
ZP_02221609	hypothetical protein	Yersinia pestis biovar Orientalis str. F1991016	remove dubious gene
EDR33030	hypothetical protein	Yersinia pestis biovar Orientalis str. IP275	remove dubious gene
ZP_02226227	hypothetical protein	Yersinia pestis biovar Orientalis str. IP275	remove dubious gene
ZP_02226068	hypothetical protein	Yersinia pestis biovar Orientalis str. IP275	remove dubious gene
EDR33224	hypothetical protein	Yersinia pestis biovar Orientalis str. IP275	remove dubious gene
EDR57399	hypothetical protein	Yersinia pestis biovar Orientalis str. MG05-1020	remove dubious gene
ZP_02314104	hypothetical protein	Yersinia pestis biovar Orientalis str. MG05-1020	remove dubious gene
EDR55878	hypothetical protein	Yersinia pestis biovar Orientalis str. MG05-1020	remove dubious gene
ZP_02312325	hypothetical protein	Yersinia pestis biovar Orientalis str. MG05-1020	remove dubious gene
ZP_02312377	hypothetical protein	Yersinia pestis biovar Orientalis str. MG05-1020	remove dubious gene
EDR57451	hypothetical protein	Yersinia pestis biovar Orientalis str. MG05-1020	remove dubious gene
y0082	hypothetical protein	Yersinia pestis KIM	remove dubious gene
y0148	hypothetical protein	Yersinia pestis KIM	remove dubious gene
y0192	hypothetical protein	Yersinia pestis KIM	remove dubious gene
y0290	hypothetical protein	Yersinia pestis KIM	remove dubious gene
y0470	hypothetical protein	Yersinia pestis KIM	remove dubious gene
y0631	hypothetical protein	Yersinia pestis KIM	remove dubious gene
y0791	hypothetical protein	Yersinia pestis KIM	remove dubious gene
y1092	hypothetical protein	Yersinia pestis KIM	remove dubious gene
y1167	hypothetical protein	Yersinia pestis KIM	remove dubious gene
y1404	hypothetical protein	Yersinia pestis KIM	remove dubious gene
y1486	hypothetical protein	Yersinia pestis KIM	remove dubious gene
y1621	hypothetical protein	Yersinia pestis KIM	remove dubious gene
y1745	hypothetical protein	Yersinia pestis KIM	remove dubious gene
y1911	hypothetical protein	Yersinia pestis KIM	remove dubious gene
y1912	hypothetical protein	Yersinia pestis KIM	remove dubious gene
y1954	hypothetical protein	Yersinia pestis KIM	remove dubious gene
y2294	hypothetical protein	Yersinia pestis KIM	remove dubious gene
y2314	hypothetical protein	Yersinia pestis KIM	remove dubious gene
y2461	hypothetical protein	Yersinia pestis KIM	remove dubious gene
y2532	hypothetical protein	Yersinia pestis KIM	remove dubious gene
y2609	hypothetical protein	Yersinia pestis KIM	remove dubious gene
y2624	hypothetical protein	Yersinia pestis KIM	remove dubious gene
y2656	hypothetical protein	Yersinia pestis KIM	remove dubious gene
y2738	hypothetical protein	Yersinia pestis KIM	remove dubious gene
y2773	hypothetical protein	Yersinia pestis KIM	remove dubious gene
y2780	hypothetical protein	Yersinia pestis KIM	remove dubious gene
y2841	hypothetical protein	Yersinia pestis KIM	remove dubious gene
y2856	hypothetical protein	Yersinia pestis KIM	remove dubious gene
y3132	hypothetical protein	Yersinia pestis KIM	remove dubious gene
y3136	hypothetical protein	Yersinia pestis KIM	remove dubious gene
y3582	hypothetical protein	Yersinia pestis KIM	remove dubious gene
y3593	hypothetical protein	Yersinia pestis KIM	remove dubious gene
y3666	hypothetical protein	Yersinia pestis KIM	remove dubious gene
y3667	hypothetical protein	Yersinia pestis KIM	remove dubious gene
y3717	hypothetical protein	Yersinia pestis KIM	remove dubious gene
y4005	hypothetical protein	Yersinia pestis KIM	remove dubious gene
y4072	hypothetical protein	Yersinia pestis KIM	remove dubious gene
y2369	hypothetical protein	Yersinia pestis KIM	remove dubious gene
YPN_0692	hypothetical protein	Yersinia pestis Nepal516	remove dubious gene
YPN_2955	hypothetical protein	Yersinia pestis Nepal516	remove dubious gene
YPN_1080	hypothetical protein	Yersinia pestis Nepal516	remove dubious gene
YPN_1495	hypothetical protein	Yersinia pestis Nepal516	remove dubious gene
YPDSF_1667	hypothetical protein	Yersinia pestis Pestoides F	remove dubious gene
YPDSF_1105	hypothetical protein	Yersinia pestis Pestoides F	remove dubious gene
ypsIP31758_2564	hypothetical	Yersinia pseudotuberculosis IP 31758	remove dubious gene
